# Supplementary material for: Global meta-analysis shows reduced quality of food crops under inadequate animal pollination
Source: Nat Commun. 2023 Jul 25;14:4463. doi: 10.1038/s41467-023-40231-y (PMC10368628; doi:10.1038/s41467-023-40231-y)
Supplement: Supplementary file 4 — Supplementary Data 1 [file 41467_2023_40231_MOESM4_ESM.xlsx]

## Sheet: PRISMA-EcoEvo Checklist v1.0
Checklist item	Sub-item number	Sub-item	Reported by authors?	Notes
Title and abstract	1.1	Identify the review as a systematic review, meta-analysis, or both	Yes	Title and Abstract
	1.2	Summarise the aims and scope of the review	Yes
	1.3	Describe the data set	No	Data set described in Results, not in Abstract due to 150 word limit
	1.4	State the results of the primary outcome	Yes
	1.5	State conclusions	Yes
	1.6	State limitations	No	Limitations stated and discussed in Discussion, not in Abstract due to 150 word limit
Aims and questions	2.1	Provide a rationale for the review	Yes	Introduction
	2.2	Reference any previous reviews or meta-analyses on the topic	Yes	Introduction
	2.3	State the aims and scope of the review (including its generality)	Yes	Introduction
	2.4	State the primary questions the review addresses (e.g. which moderators were tested)	Yes	Introduction
	2.5	Describe whether effect sizes were derived from experimental and/or observational comparisons	Yes	Methods
Review registration	3.1	Register review aims, hypotheses (if applicable), and methods in a time-stamped and publicly accessible archive and provide a link to the registration in the methods section of the manuscript. Ideally registration occurs before the search, but it can be done at any stage before data analysis.	No	Not pre-registered
	3.2	Describe deviations from the registered aims and methods	NA: see 'Notes' for why	Not pre-registered
	3.3	Justify deviations from the registered aims and methods	NA: see 'Notes' for why	Not pre-registered
Eligibility criteria	4.1	Report the specific criteria used for including or excluding studies when screening titles and/or abstracts, and full texts, according to the aims of the systematic review (e.g. study design, taxa, data availability)	Yes	Methods
	4.2	Justify criteria, if necessary (i.e. not obvious from aims and scope)	Yes	Methods
Finding studies	5.1	Define the type of search (e.g. comprehensive search, representative sample)	Yes	Methods
	5.2	State what sources of information were sought (e.g. published and unpublished studies, personal communications)	Yes	Methods
	5.3	Include, for each database searched, the exact search strings used, with keyword combinations and Boolean operators	Yes	Methods
	5.4	Provide enough information to repeat the equivalent search (if possible), including the timespan covered (start and end dates)	Yes	Methods
Study selection	6.1	Describe how studies were selected for inclusion at each stage of the screening process (e.g. use of decision trees, screening software)	Yes	Methods
	6.2	Report the number of people involved and how they contributed (e.g. independent parallel screening)	Yes	Authors' contributions
Data collection process	7.1	Describe where in the reports data were collected from (e.g. text or figures)	Yes	Methods
	7.2	Describe how data were collected (e.g. software used to digitize figures, external data sources)	Yes	Methods
	7.3	Describe moderator variables that were constructed from collected data (e.g. number of generations calculated from years and average generation time)	NA: no moderator variables were calculated from other values
	7.4	Report how missing or ambiguous information was dealt with during data collection (e.g. authors of original studies were contacted for missing descriptive statistics, and/or effect sizes were calculated from test statistics)	Yes	Methods
	7.5	Report who collected data	Yes	Authors' contributions
	7.6	State the number of extractions that were checked for accuracy by co-authors	No
Data items	8.1	Describe the key data sought from each study	Yes	Methods
	8.2	Describe items that do not appear in the main results, or which could not be extracted due to insufficient information	NA: all items appear in the main results and could be extracted from the studies
	8.3	Describe main assumptions or simplifications that were made (e.g. categorising both ‘length’ and ‘mass’ as ‘morphology’)	Yes	Methods
	8.4	Describe the type of replication unit (e.g. individuals, broods, study sites)	Yes	Methods
Assessment of individual study quality	9.1	Describe whether the quality of studies included in the systematic review or meta-analysis was assessed (e.g. blinded data collection, reporting quality, experimental versus observational)	Yes	All studies were experimental
	9.2	Describe how information about study quality was incorporated into analyses (e.g. meta-regression and/or sensitivity analysis)	Yes	Effect sizes were weighted against their precision
Effect size measures	10.1	Describe effect size(s) used	Yes	Methods
	10.2	Provide a reference to the equation of each calculated effect size (e.g. standardised mean difference, log response ratio) and (if applicable) its sampling variance	Yes	Methods
	10.3	If no reference exists, derive the equations for each effect size and state the assumed sampling distribution(s)	NA: a reference for the effect size and its sampling variance was available, so no derivation was required
Missing data	11.1	Describe any steps taken to deal with missing data during analysis (e.g. imputation, complete case, subset analysis)	Yes	Methods
	11.2	Justify the decisions made to deal with missing data	Yes	Methods
Meta-analytic model description	12.1	Describe the models used for synthesis of effect sizes	Yes	Methods
	12.2	The most common approach in ecology and evolution will be a random-effects model, often with a hierarchical/multilevel structure. If other types of models are chosen (e.g. common/fixed effects model, unweighted model), provide justification for this choice	NA: only (weighted) random-effects models were used
Software	13.1	Describe the statistical platform used for inference (e.g. R)	Yes	Methods
	13.2	Describe the packages used to run models	Yes	Methods
	13.3	Describe the functions used to run models	Yes	Methods
	13.4	Describe any arguments that differed from the default settings	Yes	Methods
	13.5	Describe the version numbers of all software used	Yes	Methods
Non-independence	14.1	Describe the types of non-independence encountered (e.g. phylogenetic, spatial, multiple measurements over time)	Yes	Methods
	14.2	Describe how non-independence has been handled	Yes	Methods
	14.3	Justify decisions made	Yes	Methods
Meta-regression and model selection	15.1	Provide a rationale for the inclusion of moderators (covariates) that were evaluated in meta-regression models	Yes	Methods
	15.2	Justify the number of parameters estimated in models, in relation to the number of effect sizes and studies (e.g. interaction terms were not included due to insufficient sample sizes)	Yes	Methods
	15.3	Describe any process of model selection	Yes	Methods
Publication bias and sensitivity analyses	16.1	Describe assessments of the risk of bias due to missing results (e.g. publication, time-lag, and taxonomic biases)	Yes	Several methods for testing for piblication bias were used: funnel plots, Egger regression, hat values, time-lag bias
	16.2	Describe any steps taken to investigate the effects of such biases (if present)	NA: no steps needed to be taken to investigate the effects of biases
	16.3	Describe any other analyses of robustness of the results, e.g. due to effect size choice, weighting or analytical model assumptions, inclusion or exclusion of subsets of the data, or the inclusion of alternative moderator variables in meta-regressions	Yes	Sensitivity analysis described in Methods
Clarification of post hoc analyses	17.1	When hypotheses were formulated after data analysis, this should be acknowledged.	NA: there are no hypotheses that were formed after data collection
Metadata, data, and code	18.1	Share metadata (i.e. data descriptions)	Yes
	18.2	Share data required to reproduce the results presented in the manuscript	Yes
	18.3	Share additional data, including information that was not presented in the manuscript (e.g. raw data used to calculate effect sizes, descriptions of where data were located in papers)	Yes
	18.4	Share analysis scripts (or, if a software package with graphical user interface (GUI) was used, then describe full model specification and fully specify choices)	Yes
Results of study selection process	19.1	Report the number of studies screened	Yes	Methods
	19.2	Report the number of studies excluded at each stage of screening	Yes	Methods
	19.3	Report brief reasons for exclusion from the full text stage	Yes	Methods
	19.4	Present a Preferred Reporting Items for Systematic Reviews and Meta-Analyses (PRISMA)-like flowchart (www.prisma-statement.org).	Yes	Supplementary Information
Sample sizes and study characteristics	20.1	Report the number of studies and effect sizes for data included in meta-analyses	Yes	Results
	20.2	Report the number of studies and effect sizes for subsets of data included in meta-regressions	NA: no meta-regressions were run or sample sizes were the same as those reported for a meta-analysis
	20.3	Provide a summary of key characteristics for reported outcomes (either in text or figures; e.g. one quarter of effect sizes reported for vertebrates and the rest invertebrates)	Yes	Results and Supplementary Information
	20.4	Provide a summary of limitations of included moderators (e.g. collinearity and overlap between moderators)	Yes	Methods, Results and Supplementary Information
	20.5	Provide a summary of characteristics related to individual study quality (risk of bias)	NA: the quality of studies included in the meta-analysis was not assessed	Effects sizes were weighted against study precision
Meta-analysis	21.1	Provide a quantitative synthesis of results across studies, including estimates for the mean effect size, with confidence/credible intervals	Yes	Results
Heterogeneity	22.1	Report indicators of heterogeneity in the estimated effect (e.g. I2, tau2 and other variance components)	Yes	Results
Meta-regression	23.1	Provide estimates of meta-regression slopes (i.e. regression coefficients) and confidence/credible intervals	Yes
	23.2	Include estimates and confidence/credible intervals for all moderator variables that were assessed (i.e. complete reporting)	Yes	Results
	23.3	Report interactions, if they were included	NA: no interactions were included
	23.4	Describe outcomes from model selection, if done (e.g. R2 and AIC)	Yes	Results
Outcomes of publication bias and sensitivity analyses	24.1	Provide results for the assessments of the risks of bias (e.g. Egger's regression, funnel plots)	Yes	Methods
	24.2	Provide results for the robustness of the review's results (e.g. subgroup analyses, meta-regression of study quality, results from alternative methods of analysis, and temporal trends)	Yes	Methods
Discussion	25.1	Summarise the main findings in terms of the magnitude of effect	Yes	Discussion
	25.2	Summarise the main findings in terms of the precision of effects (e.g. size of confidence intervals, statistical significance)	Yes	Discussion
	25.3	Summarise the main findings in terms of their heterogeneity	Yes	Discussion
	25.4	Summarise the main findings in terms of their biological/practical relevance	Yes	Discussion
	25.5	Compare results with previous reviews on the topic, if available	Yes	Discussion
	25.6	Consider limitations and their influence on the generality of conclusions, such as gaps in the available evidence (e.g. taxonomic and geographical research biases)	Yes	Discussion
Contributions and funding	26.1	Provide names, affiliations, and funding sources of all co-authors	Yes
	26.2	List the contributions of each co-author	Yes
	26.3	Provide contact details for the corresponding author	Yes
	26.4	Disclose any conflicts of interest	Yes
References	27.1	Provide a reference list of all studies included in the systematic review or meta-analysis	Yes
	27.2	List included studies as referenced sources (e.g. rather than listing them in a table or supplement)	Yes	Because of the large number, included studies were cited as Supplementary Data file

## Sheet: PRISMA-EcoEvo Reporting Options
Sub-item number	Reported	Not reported	Not applicable	Not applicable	Not applicable
1.1	Yes	No			NA: see 'Notes' for why
1.2	Yes	No			NA: see 'Notes' for why
1.3	Yes	No			NA: see 'Notes' for why
1.4	Yes	No			NA: see 'Notes' for why
1.5	Yes	No			NA: see 'Notes' for why
1.6	Yes	No	NA: study does not have obvious limitations		NA: see 'Notes' for why
2.1	Yes	No			NA: see 'Notes' for why
2.2	Yes	No	NA: there are no previous reviews or meta-analyses on the topic		NA: see 'Notes' for why
2.3	Yes	No			NA: see 'Notes' for why
2.4	Yes	No			NA: see 'Notes' for why
2.5	Yes	No	NA: the study could only be conducted on observational or experimental data		NA: see 'Notes' for why
3.1	Yes	No			NA: see 'Notes' for why
3.2	Yes	No	NA: the paper does not deviate from the registered methods		NA: see 'Notes' for why
3.3	Yes	No	NA: the paper does not deviate from the registered methods		NA: see 'Notes' for why
4.1	Yes	No			NA: see 'Notes' for why
4.2	Yes	No	NA: the criteria were obvious from the aims and scope		NA: see 'Notes' for why
5.1	Yes	No			NA: see 'Notes' for why
5.2	Yes	No			NA: see 'Notes' for why
5.3	Yes	No			NA: see 'Notes' for why
5.4	Yes	No			NA: see 'Notes' for why
6.1	Yes	No			NA: see 'Notes' for why
6.2	Yes	No			NA: see 'Notes' for why
7.1	Yes	No			NA: see 'Notes' for why
7.2	Yes	No			NA: see 'Notes' for why
7.3	Yes	No	NA: no moderator variables were calculated from other values		NA: see 'Notes' for why
7.4	Yes	No			NA: see 'Notes' for why
7.5	Yes	No			NA: see 'Notes' for why
7.6	Yes	No			NA: see 'Notes' for why
8.1	Yes	No			NA: see 'Notes' for why
8.2	Yes	No	NA: all items appear in the main results and could be extracted from the studies		NA: see 'Notes' for why
8.3	Yes	No	NA: no assumptions or simplifications needed to be made		NA: see 'Notes' for why
8.4	Yes	No			NA: see 'Notes' for why
9.1	Yes	No			NA: see 'Notes' for why
9.2	Yes	No			NA: see 'Notes' for why
10.1	Yes	No			NA: see 'Notes' for why
10.2	Yes	No	NA: a reference for the effect size and its sampling variance was not available	NA: the effect size was extracted without calculation (e.g., mean, proportion, regression coefficient)	NA: see 'Notes' for why
10.3	Yes	No	NA: a reference for the effect size and its sampling variance was available, so no derivation was required	NA: the effect size was extracted without calculation (e.g., mean, proportion, regression coefficient)	NA: see 'Notes' for why
11.1	Yes	No	NA: there were no missing data		NA: see 'Notes' for why
11.2	Yes	No	NA: there were no missing data		NA: see 'Notes' for why
12.1	Yes	No			NA: see 'Notes' for why
12.2	Yes	No	NA: only (weighted) random-effects models were used		NA: see 'Notes' for why
13.1	Yes	No			NA: see 'Notes' for why
13.2	Yes	No	NA: The name of the package and function are interchangeable (e.g. MCMCglmm) or GUI software was used to run models		NA: see 'Notes' for why
13.3	Yes	No	NA: The name of the package and function are interchangeable (e.g. MCMCglmm) or GUI software was used to run models		NA: see 'Notes' for why
13.4	Yes	No	NA: only default settings were used		NA: see 'Notes' for why
13.5	Yes	No			NA: see 'Notes' for why
14.1	Yes	No	NA: all effect sizes were independent (e.g., one effect size per study)		NA: see 'Notes' for why
14.2	Yes	No	NA: all effect sizes were independent (e.g., one effect size per study)		NA: see 'Notes' for why
14.3	Yes	No	NA: all effect sizes were independent (e.g., one effect size per study)		NA: see 'Notes' for why
15.1	Yes	No	NA: no meta-regressions were run		NA: see 'Notes' for why
15.2	Yes	No	NA: no meta-regressions were run		NA: see 'Notes' for why
15.3	Yes	No	NA: no model selection was used (e.g. all models were pre-specified)		NA: see 'Notes' for why
16.1	Yes	No			NA: see 'Notes' for why
16.2	Yes	No	NA: no steps needed to be taken to investigate the effects of biases		NA: see 'Notes' for why
16.3	Yes	No			NA: see 'Notes' for why
17.1	Yes	No	NA: there are no hypotheses that were formed after data collection	NA: only exploratory analyses were conducted	NA: see 'Notes' for why
18.1	Yes	No			NA: see 'Notes' for why
18.2	Yes	No			NA: see 'Notes' for why
18.3	Yes	No			NA: see 'Notes' for why
18.4	Yes	No			NA: see 'Notes' for why
19.1	Yes	No			NA: see 'Notes' for why
19.2	Yes	No			NA: see 'Notes' for why
19.3	Yes	No			NA: see 'Notes' for why
19.4	Yes	No			NA: see 'Notes' for why
20.1	Yes	No	NA: only meta-regressions were run		NA: see 'Notes' for why
20.2	Yes	No	NA: no meta-regressions were run or sample sizes were the same as those reported for a meta-analysis		NA: see 'Notes' for why
20.3	Yes	No			NA: see 'Notes' for why
20.4	Yes	No	NA: no meta-regressions were run or included moderators have no limitations		NA: see 'Notes' for why
20.5	Yes	No	NA: the quality of studies included in the meta-analysis was not assessed		NA: see 'Notes' for why
21.1	Yes	No	NA: only meta-regressions were run		NA: see 'Notes' for why
22.1	Yes	No	NA: heterogeneity could not be assessed (e.g. unweighted model)		NA: see 'Notes' for why
23.1	Yes	No	NA: no meta-regressions were run		NA: see 'Notes' for why
23.2	Yes	No	NA: no meta-regressions were run		NA: see 'Notes' for why
23.3	Yes	No	NA: no interactions were included		NA: see 'Notes' for why
23.4	Yes	No	NA: no model selection was used (i.e. all models were pre-specified)		NA: see 'Notes' for why
24.1	Yes	No			NA: see 'Notes' for why
24.2	Yes	No			NA: see 'Notes' for why
25.1	Yes	No			NA: see 'Notes' for why
25.2	Yes	No			NA: see 'Notes' for why
25.3	Yes	No	NA: heterogeneity could not be assessed (e.g. unweighted model)		NA: see 'Notes' for why
25.4	Yes	No			NA: see 'Notes' for why
25.5	Yes	No	NA: there are no previous reviews or meta-analyses on the topic		NA: see 'Notes' for why
25.6	Yes	No	NA: there were no obvious limitations or gaps in the available evidence		NA: see 'Notes' for why
26.1	Yes	No			NA: see 'Notes' for why
26.2	Yes	No			NA: see 'Notes' for why
26.3	Yes	No			NA: see 'Notes' for why
26.4	Yes	No	NA: there were no conflicts of interest		NA: see 'Notes' for why
27.1	Yes	No			NA: see 'Notes' for why
27.2	Yes	No			NA: see 'Notes' for why
