# Supplementary material for: Global meta-analysis shows reduced quality of food crops under inadequate animal pollination
Source: Nat Commun. 2023 Jul 25;14:4463. doi: 10.1038/s41467-023-40231-y (PMC10368628; doi:10.1038/s41467-023-40231-y)
Supplement: Supplementary file 5 — Supplementary Data 2 [file 41467_2023_40231_MOESM5_ESM.xlsx]

## Sheet: Sheet1
List of publications used in the meta-analysis
Abbate, A. P., Campbell, J. W., Vinson, E. L. & Williams, G. R. The pollination and fruit quality of two kiwifruit cultivars (Actinidia chinensis var. chinensis ‘AU Golden Sunshine’ and ‘AU Gulf Coast Gold’) (Ericales: Actinidiaceae ) grown in the Southeastern United States. J. Econ. Entomol. 114, 1234–1241 (2021).
Abu-Hammour, K. & Wittmann, D. Pollination and pollinators of Cucurbita pepo (Cucurbitaceae) in the Jordan valley to improve seed set. Adv. Hortic. Sci. 24, 249–256 (2010).
Agbor, D. T. et al. Impact of natural and hand-assisted pollination on cucumber fruit and seed yield. Int. J. Sustain. Agric. Res. 9, 76–86 (2022).
Ahmad, S. et al. Effects of native pollinator communities on the physiological and chemical parameters of loquat tree (Eriobotrya japonica) under open field condition. Saudi J. Biol. Sci. 28, 3235–3241 (2021).
Ainalidou, A., Karamanoli, K., Menkissoglu-Spiroudi, U., Diamantidis, G. & Matsi, T. CPPU treatment and pollination: Their combined effect on kiwifruit growth and quality. Sci. Hortic. 193, 147–154 (2015).
Al-Ghzawi, A. & Zaitoun, S. The role of honey bee Apis mellifera syriaca in pollination of four muskmelon (Cucumis melo) cultivars grown under semiarid conditions. Adv. Hortic. Sci. 21, 41–46 (2007).
Amoako, J. & Yeboah-Gyan, K. Insect pollination of three solanaceous vegetable crops in Ghana with special reference to the role of African honey bee (Apis mellifera Adansonii) for fruit set. Acta Hortic. 288, 255–259 (1991).
Amro, A. M. Pollinators and pollination effects on three canola (Brassica napus L.) cultivars: A case study in Upper Egypt. J. King Saud Univ. - Sci. 33, 101240 (2021).
Anees, M. et al. Impact of bee and fly pollination on physical and biochemical properties of strawberry fruit. Horticulturae 8, 1072 (2022).
Arias-Suárez, J. C., Ocampo-Pérez, J. A. & Urrea-Gómez, R. The natural pollination in yellow passion fruit (Passiflora edulis f. flavicarpa Degener) as a reproductive and ecosystem service. Agron. Mesoamerican 25, 73–83 (2014).
Ariza, M. T., Soria, C., Medina-Mínguez, J. J. & Martínez-Ferri, E. Incidence of misshapen fruits in strawberry plants grown under tunnels is affected by cultivar, planting date, pollination, and low temperatures. HortScience 47, 1569–1573 (2012).
Asiko, G. A. Pollination of Strawberry in Kenya, by Stingless Bees (Hymenoptera:Meliponini) and Honey Bee (Hymenoptera:Apini) for Improved Fruit Quality. (University of Nairobi, 2011).
Azmi, W. A. et al. Effects of pollination by the Indo-Malaya stingless bee (Hymenoptera: Apidae) on the quality of greenhouse-produced rockmelon. J. Econ. Entomol. 112, 20–24 (2019).
Azmi, W. A. et al. Evaluation of native stingless bee species (Heterotrigona itama and Geniotrigona thoracica) for pollination efficiency on melon Manis Terengganu. Malaysian Appl. Biol. 51, 229–235 (2022).
Azmi, W. A., Samsuri, N., Hatta, M. F. M., Ghazi, R. & Seng, C. T. Effects of stingless bee (Heterotrigona itama) pollination on greenhouse cucumber (Cucumis sativus). Malaysian Appl. Biol. 46, 51–55 (2017).
Azmi, W. A., Seng, C. T. & Solihin, N. S. Pollination efficiency of the stingless bee, Heterotrigona itama (Hymenoptera: Apidae) on chili (Capsicum annuum) in greenhouse. J. Trop. Plant Physiol. 8, 1–11 (2016).
Banda, H. J. & Paxton, R. J. Pollination of greenhouse tomatoes by bees. Acta Hortic. 288, 194–198 (1991).
Bänsch, S., Tscharntke, T., Gabriel, D. & Westphal, C. Crop pollination services: Complementary resource use by social vs solitary bees facing crops with contrasting flower supply. J. Appl. Ecol. 58, 476–485 (2021).
Bareke, T., Addi, A. & Wakjira, K. Role and economic benefits of honey bees’ pollination on fruit yield of wild apple (Malus sylvestris (L.) Mill.) in Central Highlands of Ethiopia. Bee World 95, 113–116 (2018).
Barrera, W. B. J., Trinidad, K. A. D. & Presas, J. A. Hand pollination and natural pollination by carpenter bees (Xylocopa spp.) in Passiflora edulis Sims. f. flavicarpa Deg. (yellow passion fruit). J. Apic. Res. 60, 845–852 (2020).
Bartomeus, I. et al. Contribution of insect pollinators to crop yield and quality varies with agricultural intensification. PeerJ 2, e328 (2014).
Bell, M. C., Spooner-Hart, R. N. & Haigh, A. M. Pollination of greenhouse tomatoes by the Australian bluebanded bee Amegilla (Zonamegilla) holmesi (Hymenoptera: Apidae). J. Econ. Entomol. 99, 437–442 (2006).
Bisui, S., Layek, U. & Karmakar, P. Utilization of Indian dammar bee (Tetragonula iridipennis Smith) as a pollinator of bitter gourd. Acta Agrobot. 73, 7316 (2020).
Blitzer, E. J., Gibbs, J., Park, M. G. & Danforth, B. N. Pollination services for apple are dependent on diverse wild bee communities. Agric. Ecosyst. Environ. 221, 1–7 (2016).
Bommarco, R., Marini, L. & Vaissière, B. E. Insect pollination enhances seed yield, quality, and market value in oilseed rape. Oecologia 169, 1025–1032 (2012).
Bożek, M. The effect of pollinating insects on fruiting of two cultivars of Lonicera caerulea L. J. Apic. Sci. 56, 5–11 (2012).
Brittain, C., Kremen, C., Garber, A. & Klein, A. M. Pollination and plant resources change the nutritional quality of almonds for human health. PLoS One 9, e90082 (2014).
Burns, K. L. W. & Stanley, D. A. The importance and value of insect pollination to apples: A regional case study of key cultivars. Agric. Ecosyst. Environ. 331, 107911 (2022).
Campbell, A. J., Wilby, A., Sutton, P. & Wäckers, F. L. Do sown fl ower strips boost wild pollinator abundance and pollination services in a spring- flowering crop ? A case study from UK cider apple orchards. Agric. Ecosyst. Environ. 239, 20–29 (2017).
Cane, J. H. Pollination potential of the bee Osmia aglaia for cultivated red raspberries and blackberries (Rubus: Rosaceae). HortScience 40, 1705–1708 (2005).
Cane, J. H., Sampson, B. J. & Miller, S. A. Pollination value of male bees: The specialist bee Peponapis pruinosa (Apidae) at summer squash (Cucurbita pepo). Environ. Entomol. 40, 614–620 (2011).
Castle, D., Grass, I. & Westphal, C. Fruit quantity and quality of strawberries benefit from enhanced pollinator abundance at hedgerows in agricultural landscapes. Agric. Ecosyst. Environ. 275, 14–22 (2019).
Castro, H. et al. Spatiotemporal variation in pollination deficits in an insect-pollinated dioecious crop. Plants 10, 1273 (2021).
Cauich, O. et al. Behavior and pollination efficiency of Nannotrigona perilampoides (Hymenoptera: Meliponini) on greenhouse tomatoes (Lycopersicon esculentum) in subtropical México. J. Econ. Entomol. 97, 475–481 (2004).
Cauich, O., Quezada Euán, J. J. G., Ramírez, V. M., Valdovinos-Nuñez, G. R. & Moo-Valle, H. Pollination of Habanero pepper (Capsicum chinense) and production in enclosures using the stingless bee Nannotrigona perilampoides. J. Apic. Res. 45, 125–130 (2006).
Cavigliasso, P. et al. Pollination efficiency of managed bee species (Apis mellifera and Bombus pauloensis) in highbush blueberry (Vaccinium corymbosum) productivity. J. Hortic. Res. 28, 57–64 (2020).
Chang, Y. D., Lee, M. Y. & Mah, Y. Il. Pollination on strawberry in the vinyl house by Apis mellifera L. and A. cerana Fab. Acta Hortic. 561, 257–262 (2001).
Chaudhary, O. P. & Mehta, P. K. Qualitative and quantitative yield parameters of peach (Prunus persica L.) as influenced by different modes of pollination. Korean J. Apic. 22, 195–199 (2007).
Chaudhary, O. P. Influence of different colony placement distances on yield and quality parameters of peach (Prunus persica L.). Korean J. Apic. 23, 89–95 (2008).
Chautá-Mellizo, A., Campbell, S. A., Bonilla, M. A., Thaler, J. S. & Poveda, K. Effects of natural and artificial pollination on fruit and offspring quality. Basic Appl. Ecol. 13, 524–532 (2012).
Chen, K., Fijen, T. P. M., Kleijn, D. & Scheper, J. Insect pollination and soil organic matter improve raspberry production independently of the effects of fertilizers. Agric. Ecosyst. Environ. 309, 107270 (2021).
Chen, W., An, J., Dong, J., Ding, K. & Gao, S. Flower-visiting behavior and pollination ecology of different bee species on greenhouse strawberry. Chinese J. Ecol. 30, 290–296 (2011).
Classen, A. et al. Complementary ecosystem services provided by pest predators and pollinators increase quantity and quality of coffee yields. Proc. R. Soc. B Biol. Sci. 281, 20133148 (2014).
Çolak, A. M., Şahinler, N. & İslamoğlu, M. The effect of honeybee pollination on productivity and quality of strawberry. Alınteri J. Agric. Sci. 32, 87–90 (2017).
Connelly, H., Poveda, K. & Loeb, G. Landscape simplification decreases wild bee pollination services to strawberry. Agric. Ecosyst. Environ. 211, 51–56 (2015).
Cruz, D. de O., Freitas, B. M., Da Silva, L. A., Da Silva, E. M. S. & Bomfim, I. G. A. Pollination efficiency of the stingless bee Melipona subnitida on greenhouse sweet pepper. Pesqui. Agropecuária Bras. 40, 1197–1201 (2005).
Da Silva Santos, R. et al. Bee pollination services and the enhancement of fruit yield associated with seed number in self-incompatible tangelos. Sci. Hortic. 276, 109743 (2021).
Da Silva Santos, R., de Oliveira Milfont, M., Moura da Silva, M., Carneiro, L. T. & Castro, C. C. Butterflies provide pollination services to macadamia in northeastern Brazil. Sci. Hortic. 259, 108818 (2020).
De Araujo Campos, G. P. et al. Pollinator efficiency in openly grown eggplants: can non‑vibrating bees produce high‑quality fruits? Arthropod. Plant. Interact. 16, 159–170 (2022).
De Groot, G. A. et al. De bijdrage van (wilde) bestuivers aan de opbrengst van appels en blauwe bessen; Kwantificering van ecosysteemdiensten in Nederland. WENR-report 2636. (2015).
De Oliveira Muniz, J. P., Abrahão Bomfim, I. G., de Medeiros Corrêa, M. C. & Freitas, B. M. Complementary bee pollination maximizes yield and fruit quality in two species of self-pollinating pitaya. Rev. Ciência Agronômica 51, e20207106 (2020).
Del Sarto, M. C. L., Peruquetti, R. C. & Campos, L. A. O. Evaluation of the Neotropical stingless bee Melipona quadrifasciata (Hymenoptera: Apidae) as pollinator of greenhouse tomatoes. J. Econ. Entomol. 98, 260–266 (2005).
Delgado, A. J. Efecto de las abejas silvestres en la polinización del café (Coffea arabica: Rubiaceae) en tres sistemas de producción en el Departamento de Antioquia. (Universidad Nacional de Colombia, 2012).
Deng, L. et al. Effects of pollen sources on fruit set and fruit characteristics of ‘Fengtangli’ plum (Prunus salicina Lindl.) based on microscopic and transcriptomic analysis. Int. J. Mol. Sci. 23, 12959 (2022).
Deprá, M. S., Delaqua, G. C. G., Freitas, L. & Cristina, M. Pollination deficit in open-field tomato crops (Solanum lycopersicum L., Solanaceae) in Rio de Janeiro state, Southeast Brazil. J. Pollinat. Ecol. 12, 1–8 (2014).
Deyto, R. C. & Cervancia, C. R. Floral biology and pollination of red Hot F1 hybrid hot pepper (Capsicum frutescens x C. annuum) in the Philippines. Philipp. Agric. Sci. 105, 135–148 (2022).
Djakaria, K. M., Atmowidi, T. & Priawandiputra, W. The foraging activity and pollination services of three stingless bee species to enhance fruit quality and quantity of okra (Abelmoschus esculentus L.). Acta Univ. Agric. Silvic. Mendelianae Brun. 70, 215–226 (2022).
Dogterom, M. H., Matteoni, J. A. & Plowright, R. C. Pollination of greenhouse tomatoes by the North American Bombus vosnesenskii (Hymenoptera: Apidae). J. Econ. Entomol. 91, 71–75 (1998).
Dos Santos, S. A. B., Roselino, A. C. & Bego, L. R. Pollination of cucumber, Cucumis sativus L. (Cucurbitales: Cucurbitaceae), by the stingless bees Scaptotrigona aff. depilis Moure and Nannotrigona testaceicornis Lepeletier (Hymenoptera: Meliponini) in greenhouses. Neotrop. Entomol. 37, 506–512 (2008).
Dos Santos, S. A. B., Roselino, A. C., Hrncir, M. & Bego, L. R. Pollination of tomatoes by the stingless bee Melipona quadrifasciata and the honey bee Apis mellifera (Hymenoptera, Apidae). Genet. Mol. Res. 8, 751–757 (2009).
El-Sarrag, M. S. A., Ahmed, H. M. & Siddig, M. A. Insect pollinators of certain crops in the Sudan and the effect of pollination on seed yield and quality. J. King Saud Univ. 5, 253–262 (1993).
Ercan, N. & Onus, A. N. The effects of bumblebees (Bombus terrestris L.) on fruit quality and yield of pepper (Capsicum annuum L.) grown in an unheated greenhouse. Isr. J. Plant Sci. 51, 275–283 (2003).
Faria Júnior, L. R. R., Bendini, J. D. N. & Barreto, L. M. R. C. Pollination efficiency of honeybees and entomophilous pollination in sweet pepper var. ‘Cascadura Ikeda’. Bragantia 67, 261–266 (2008).
Fijen, T. P. M., Morra, E. & Kleijn, D. Pollination increases white and narrow-leaved lupin protein yields but not all crop visitors contribute to pollination. Agric. Ecosyst. Environ. 313, 107386 (2021).
Free, J. B. The pollination of strawberries by honey-bees. J. Hortic. Sci. 43, 107–111 (1968).
Freihat, N. M., Al-Ghzawi, A. A. M., Zaitoun, S. & Alqudah, A. Fruit set and quality of loquats (Eriobotrya japonica) as effected by pollinations under sub-humid Mediterranean. Sci. Hortic. 117, 58–62 (2008).
Gaines-Day, H. R. & Gratton, C. Biotic and abiotic factors contribute to cranberry pollination. J. Pollinat. Ecol. 15, 15–22 (2015).
Garratt, M. et al. Apple fruit set and quality under contrasting pollination treatments for multiple apple varieties from multiple countries. University of Reading Research Data Archive, doi:https://doi.org/10.17864/1947.314 (2021).
Garratt, M. P. D. et al. Addressing pollination deficits in orchard crops through habitat management for wild pollinators. Ecol. Appl. 33, 1–18 (2023).
Garratt, M. P. D. et al. Avoiding a bad apple: Insect pollination enhances fruit quality and economic value. Agric. Ecosyst. Environ. 184, 34–40 (2014).
Garratt, M. P. D. et al. Pollination deficits in UK apple orchards. J. Pollinat. Ecol. 12, 9–14 (2014).
Garratt, M. P. D., Breeze, T. D., Boreux, V., Fountain, M. T. & Mckerchar, M. Apple pollination: Demand depends on variety and supply depends on pollinator identity. PLoS One 11, 1–15 (2016).
Gaye, M. M., Maurer, A. R. & Seywerd, F. M. Honey bees placed under row covers affect muskmelon yield and quality. Sci. Hortic. 47, 59–66 (1991).
Gingras, D., Gingras, J. & De Oliveira, D. Visits of honeybees (Hymenoptera: Apidae) and their effects on cucumber yields in the field. J. Econ. Entomol. 92, 435–438 (1999).
Greco, M. K., Spooner-Hart, R. N., Beattie, A. G. A. C., Barchia, I. & Holford, P. Australian stingless bees improve greenhouse Capsicum production. J. Apic. Res. 50, 102–115 (2011).
Greenleaf, S. S. & Kremen, C. Wild bee species increase tomato production and respond differently to surrounding land use in Northern California. Biol. Conserv. 133, 81–87 (2006).
Hatami, M., Monfared, A., Haghani, M. & Fahliani, R. A. Effect of Bombus terrestris L. (Hymenoptera, Apidae) pollinating on flowering and fruiting trends of greenhouse tomato (Lycopersicon esculentum). Linzer Biol. Beitraege 45, 1907–1919 (2013).
He, C. et al. Foraging behavior of honeybees (Apis mellifera l.) and ground bumblebees (Bombus terrestris l.) and its influence on seed yield and oil quality of oil tree peony cultivar ‘Fengdan’ (Paeonia ostii T. Hong et J. X. Zhang). J. Apic. Sci. 64, 131–142 (2020).
Herrmann, J. D., Beye, H., de la Broise, C., Hartlep, H. & Diekötter, T. Positive effects of the pollinators Osmia cornuta (Megachilidae) and Lucilia sericata (Calliphoridae) on strawberry quality. Arthropod. Plant. Interact. 13, 71–77 (2019).
Hikawa, M. & Miyanaga, R. Effects of pollination by Melipona quadrifasciata (Hymenoptera: Apidae) on tomatoes in protected culture. Appl. Entomol. Zool. 44, 301–307 (2009).
Hodgkiss, D., Brown, M. J. F. & Fountain, M. T. Syrphine hoverflies are effective pollinators of commercial strawberry. J. Pollinat. Ecol. 22, 55–66 (2018).
Hogendoorn, K., Bartholomaeus, F. & Keller, M. A. Chemical and sensory comparison of tomatoes pollinated by bees and by a pollination wand. J. Econ. Entomol. 103, 1286–1292 (2010).
Howpage, D. Pollination biology of kiwifruit: influence of honey bees, Apis mellifera L, pollen parents and pistil structure. (University of Western Sydney, 1999).
Howpage, D., Spooner‐Hart, R. N. & Vithanage, V. Influence of honey bee (Apis mellifera) on kiwifruit pollination and fruit quality under Australian conditions. New Zeal. J. Crop Hortic. Sci. 29, 51–59 (2001).
Huang, Y. et al. Melon fruit sugar and amino acid contents are affected by fruit setting method under protected cultivation. Sci. Hortic. 214, 288–294 (2017).
Hünicken, P. L., Morales, C. L., García, N. & Garibaldi, L. A. Insect pollination, more than plant nutrition, determines yield quantity and quality in apple and pear. Neotrop. Entomol. 49, 525–532 (2020).
Hybl, M. et al. Determination of main pollinators of haskap (Lonicera caerulea: Caprifoliaceae) and the effect of different controlled methods of pollination on fruit set. (University of South Bohemia, 2022).
Interiano Zapata, I. et al. Efecto de la polinización de la fresa por Apis mellifera L. y Chrysoperla carnea S. sobre la calidad de los frutos. Nov. Sci. 7, 85–100 (2014).
Jayasinghe, U. J. M. S. R., Silva, T. H. S. E. & Karunaratne, W. A. I. P. Buzzing wild bee visits enhance seed set in eggplant, Solanum melongena. Psyche A J. Entomol. 2017, 4624062 (2017).
Kakutani, T., Inoue, T., Tezuka, T. & Maeta, Y. Pollination of strawberry by the stingless bee, Trigona minangkabau, and the honey bee, Apis mellifera: an experimental study of fertilization efficiency. Res. Popul. Ecol. (Kyoto). 35, 95–111 (1993).
Karanja, R. H. N., Njoroge, G. N., Kihoro, J. M., Gikungu, M. W. & Newton, L. E. The role of bee pollinators in improving berry weight and coffee cup quality. Asian J. Agric. Sci. 5, 52–55 (2013).
Kendall, L. K. et al. Self-compatible blueberry cultivars require fewer floral visits to maximize fruit production than a partially self-incompatible cultivar. J. Appl. Ecol. 57, 2454–2462 (2020).
Kevan, P. G., Straver, W. A., Offer, M. & Laverty, T. M. Pollination of greenhouse tomatoes by bumble bees in Ontario. Proc. Entomol. Soc. Ontario 122, 15–19 (1991).
Kiatoko, N. et al. African endemic stingless bees as an efficient alternative pollinator to honey bees in greenhouse cucumber (Cucumis sativus L.). J. Apic. Res. 61, 1–13 (2022).
Kiatoko, N. et al. Body size as a proxy of probing time and visitation rates on cucumber by two African stingless bees increase fruit quality and seed quantity. Sci. Hortic. 309, 111671 (2023).
Kiatoko, N. et al. Effective pollination of greenhouse Galia musk melon (Cucumis melo L. var. reticulatus ser.) by afrotropical stingless bee species. J. Apic. Res. 61, 664–674 (2022).
Kiatoko, N., Raina, S. K., Muli, E. & Mueke, J. Enhancement of fruit quality in Capsicum annum through pollination by Hypotrigona gribodoi in Kakamega, Western Kenya. Entomol. Sci. 17, 106–110 (2014).
Klatt, B. K. et al. Bee pollination improves crop quality, shelf life and commercial value. Proc. R. Soc. B Biol. Sci. 281, 20132440 (2014).
Klatt, B. K., Klaus, F., Westphal, C. & Tscharntke, T. Enhancing crop shelf life with pollination. Agric. Food Secur. 3, 1–7 (2014).
Koffi, A. et al. Effect of pollen load, source and mixture on reproduction success of four cultivars of Citrullus lanatus (Thunb.) Matsumara and Nakai (Cucurbitaceae). Sci. Hortic. 164, 521–531 (2013).
Krishna, K. V., Prashanth, Y., Yogeeswarudu, B. & Maurya, K. K. Pollination efficiency of honeybees in sunflower (Helianthus annuus L.). J. Agric. Life Sci. 1, 92–95 (2014).
Ladurner, E., Recla, L., Wolf, M., Zelger, R. & Burgio, G. Osmia cornuta (Hymenoptera Megachilidae) densities required for apple pollination: a cage study. J. Apic. Res. 43, 118–122 (2004).
Lane, W. D. Pollination of self-fertile sweet cherry. J. Hortic. Sci. 54, 87–89 (1979).
Le Bellec, F. Pollinisation et fécondation d’Hylocereus undatus et d’H.costaricensis à l’île de la Réunion. Fruits 59, 411–422 (2004).
Lee, K.-Y., Yim, S.-H., Seo, H.-J., Kim, S.-Y. & Yoon, H.-J. The influence of insect pollination and artificial pollination on fruit quality and economic profit in the ‘Niitaka’ pear (Pyrus pyrifolia Nakai). Korean J. Org. Agric. 24, 759–771 (2016).
Lina, D. P. & Protacio, C. M. Assisted pollination techniques for improved fruit quality development in jackfruit (Artocarpus heterophyllus Lam.). in II Southeast Asia Symposium on Quality Management in Postharvest Systems (ed. Acedo, AL and Kanlayanarat, S.) vol. 1088 501–504 (2015).
Lo Verde, G. & La Mantia, T. The role of native flower visitors in pollinating Opuntia ficus-indica (L.) Mill., naturalized in Sicily. Acta Oecologica 37, 413–417 (2011).
Macias-Macias, O., Chuc, J., Ancona-Xiu, P., Cauich, O. & Quezada-Euán, J. J. G. Contribution of native bees and Africanized honey bees (Hymenoptera: Apoidea) to Solanaceae crop pollination in tropical México. J. Appl. Entomol. 133, 456–465 (2009).
MacInnis, G. & Forrest, J. R. K. Field design can affect cross-pollination and crop yield in strawberry (Fragaria x ananassa D.). Agric. Ecosyst. Environ. 289, 106738 (2020).
Malagodi-Braga, K. S. & Peixoto Kleinert, A. D. M. Could Tetragonisca angustula Latreille (Apinae, Meliponini) be effective as strawberry pollinator in greenhouses? Aust. J. Agric. Res. 55, 771–773 (2004).
Manzoor-Ul-Haq & Fiaz, M. Insect pollination of sunflower (Helianthus annuus) in Pakistan. J. Apic. Res. 19, 83–87 (1980).
Manzoor-Ul-Haq, Rafie-Ul-Din, M. & Ghaffar, A. Effect of insect pollination on fruit bearing in kinnow mandarin (Citrus reticulata), and physical and chemical properties of the fruit. J. Apic. Res. 17, 47–49 (1978).
Marini, L. et al. Crop management modifies the benefits of insect pollination in oilseed rape. Agric. Ecosyst. Environ. 207, 61–66 (2015).
Meireles, D. A. L., Valdez, A. S. B., Boroski, M., Augusto, S. C. & Toci, A. T. Effects of pollination on the composition of volatile compounds in Coffea arabica L. J. Sci. Food Agric. 102, 4955–4960 (2022).
Messinger, J., Martini, M. M. F., Rossi, G., Samuels, J. & Lauerer, M. Successful pollination of the Neotropical crop Solanum quitoense by Bombus terrestris: behaviour, efficiency and yield. J. Appl. Entomol. 140, 124–134 (2016).
Miñarro, M. & Twizell, K. W. Pollination services provided by wild insects to kiwifruit (Actinidia deliciosa). Apidologie 46, 276–285 (2015).
Mishra, R. C., Kumar, J. & Gupta, J. K. Effect of mode of pollination on fruit characteristics of okra, Abelmoschus esculentus (L.) Moench. Proc. Indian Natl. Sci. Acad. 53, 157–160 (1987).
Mohamed, N. Z. & Adzemi, A. F. Experimental pollinator exclusion of Sonneratia alba suggests bats are more important pollinator agents than moths. J. Sustain. Sci. Manag. 7–13 (2021).
Monasterolo, M., Chacoff, N. P. & Segura, D. Native pollinators increase fruit set while honeybees decrease the quality of mandarins in family farms. Basic Appl. Ecol. 64, 79–88 (2022).
Moreira, R. A., Rodrigues, M. A. & Souza, R. C. D. E. Natural and artificial pollination of white-fleshed pitaya. Ann. Brazilian Acad. Sci. 94, 1–12 (2022).
Moura-Moraes, M. C., Frantine-Silva, W., Gaglianone, M. C. & Campos, L. A. O. The use of different stingless bee species to pollinate cherry tomatoes under protected cultivation. Sociobiology 68, 1–9 (2021).
Munir, M. et al. A comparative study of pollination methods effect on the changes in fruit yield and quality of date palm cultivar Khalas. Asian J. Agric. Biol. 8, 147–157 (2020).
Nagasaka, K., Yamane, H. & Tao, R. Evaluation of the effects of pollination on fruit size and quality of highbush blueberry. Acta Hortic. 1312, (2021).
Nagpal, K., Yadav, S., Kumar, Y. & Singh, R. Effect of pollination modes on yield components in Indian mustard (Brassica juncea L.). J. Oilseed Brassica 8, 187–194 (2017).
Nicholson, C. C. & Ricketts, T. H. Wild pollinators improve production, uniformity, and timing of blueberry crops. Agric. Ecosyst. Environ. 272, 29–37 (2019).
Nicodemo, D., Malheiros, E. B., Jong, D. De & Couto, R. H. N. Enhanced production of parthenocarpic cucumbers pollinated with stingless bees and Africanized honey bees in greenhouses. Semina 34, 3625–3634 (2013).
Nunes-Silva, P., Hnrcir, M., Shipp, L., Imperatriz-Fonseca, V. L. & Kevan, P. G. The behaviour of Bombus impatiens (Apidae, Bombini) on tomato (Lycopersicon esculentum Mill., Solanaceae) flowers: Pollination and reward perception. J. Pollinat. Ecol. 11, 33–40 (2013).
Nunes-Silva, P., Hrncir, M., Da Silva, C. I., Roldão, Y. S. & Imperatriz-Fonseca, V. L. Stingless bees, Melipona fasciculata, as efficient pollinators of eggplant (Solanum melongena) in greenhouses. Apidologie 44, 537–546 (2013).
Palma, G. et al. Comparative efficiency of Nannotrigona perilampoides, Bombus impatiens (Hymenoptera: Apoidea), and mechanical vibration on fruit production of enclosed Habanero pepper. J. Econ. Entomol. 101, 132–138 (2008).
Palma, G., Quezada-Euán, J. J. G., Reyes-Oregel, V., Meléndez, V. & Moo-Valle, H. Production of greenhouse tomatoes (Lycopersicon esculentum) using Nannotrigona perilampoides, Bombus impatiens and mechanical vibration (Hym.: Apoidea). J. Appl. Entomol. 132, 79–85 (2008).
Partap, U., Shukla, A. N. & Verma, L. R. Pollination of peach and plum by Apis cerana. in Asian Bees and Beekeeping: Progress of Research and Development (eds. Matsuka, M., Verma, L. R., Wongsiri, S., Shrestha, K. K. & Partap, U.) 171–173 (International Centre for Integrated Mountain Development (ICIMOD), 2000).
Paschapur, A. U. et al. Insect pollinators of eggplant (Solanum melongena L.) in the Indian Himalayas and their role in enhancement of fruit quality and yield. Arthropod. Plant. Interact. 16, 349–360 (2022).
Pasini, F. M. Influência da polinização entomófila sobre a produção e as características dos frutos da laranjeira cultivar Piralima (Citrus sinensis Osbeck). (Universidade de São Paulo, 1989).
Pereira, A. L. C., Taques, T. C. C., Valim, J. O. S., Madureira, A. P. & Campos, W. G. The management of bee communities by intercropping with flowering basil (Ocimum basilicum) enhances pollination and yield of bell pepper (Capsicum annuum ). J. Insect Conserv. 19, 479–486 (2015).
Philpott, S. M., Uno, S. & Maldonado, J. The importance of ants and high-shade management to coffee pollination and fruit weight in Chiapas, Mexico. Biodivers. Conserv. 15, 487–501 (2006).
Pomeroy, N. & Fisher, R. M. Pollination of kiwifruit (Actinidia deliciosa) by bumble bees (Bombus terrestris): Effects of bee density and patterns of flower visitation. New Zeal. Entomol. 25, 41–49 (2002).
Poveda Coronel, C. A., Riaño Jimenez, D., Aguilar Benavides, L. & Cure, J. R. Efficiency of pollination by orphan colonies of Bombus atratus (Hymenoptera: Apidae) in strawberry (Fragaria x ananassa) in greenhouse. Acta Biol. Colomb. 23, 73–79 (2018).
Prado, S. G., Collazo, J. A. & Irwin, R. E. Resurgence of specialized shade coffee cultivation: Effects on pollination services and quality of coffee production. Agric. Ecosyst. Environ. 265, 567–575 (2018).
Pressman, E., Shaked, R., Rosenfeld, K. & Hefetz, A. A comparative study of the efficiency of bumble bees and an electric bee in pollinating unheated greenhouse tomatoes. J. Hortic. Sci. Biotechnol. 74, 101–104 (1999).
Pritchard, K. D. & Edwards, W. Supplementary pollination in the production of custard apple (Annona sp.) - The effect of pollen source. J. Hortic. Sci. Biotechnol. 81, 78–83 (2006).
Putra, R. E. & Kinasih, I. Efficiency of local Indonesia honey bees (Apis cerana L.) and stingless bee (Trigona iridipennis) on tomato (Lycopersicon esculentum Mill.) pollination. Pakistan J. Biol. Sci. 17, 86–91 (2013).
Putra, R. E., Permana, A. D. & Kinasih, I. Application of Asiatic honey bees (Apis cerana) and stingless bees (Trigona laeviceps) as pollinator agents of hot pepper (Capsicum annuum L.) at local Indonesia farm system. Psyche A J. Entomol. 2014, 687979 (2014).
Ratto, F. et al. Proximity to natural habitat and flower plantings increases insect populations and pollination services in South African apple orchards. J. Appl. Ecol. 58, 2540–2551 (2021).
Rincón-Rabanales, M. et al. High yields and bee pollination of hermaphroditic rambutan (Nephelium lappaceum L.) in Chiapas, Mexico. Fruits 70, 23–27 (2015).
Roselino, A. C., dos Santos, S. A. B. & Bego, L. R. Qualidade dos frutos de pimentão (Capsicum annuum L.) a partir de flores polinizadas por abelhas sem ferrão (Melipona quadrifasciata anthidioides Lepeletier 1836 e Melipona scutellaris Latreille 1811) sob cultivo protegido. Rev. Bras. Biociências 8, 154–158 (2010).
Roselino, A., Santos, S. B., Hrncir, M. & Bego, L. R. Differences between the quality of strawberries (Fragaria x ananassa) pollinated by the stingless bees Scaptotrigona aff. depilis and Nannotrigona testaceicornis. Genet. Mol. Res. 8, 539–545 (2009).
Sabir, A. Xenia and metaxenia in grapes: Differences in berry and seed characteristics of maternal grape cv. ‘Narince’ (Vitis vinifera L.) as influenced by different pollen sources. Plant Biol. 17, 567–573 (2015).
Saeed, S., Naqqash, M. N., Jaleel, W., Saeed, Q. & Ghouri, F. The effect of blow flies (Diptera: Calliphoridae) on the size and weight of mangos (Mangifera indica L.). PeerJ 4, e2076 (2016).
Sáez, A. et al. Bees increase crop yield in an alleged pollinator-independent almond variety. Sci. Rep. 10, 3177 (2020).
Salami, M., Rahimmalek, M., Ehtemam, M. H. & Sabzalian, M. R. Variation in bioactive compounds and anatomical characteristics of different fennel (Foeniculum vulgare Mill.) populations as affected by self-pollination. J. Appl. Bot. Food Qual. 89, 38–48 (2016).
Samnegård, U. et al. Management trade-offs on ecosystem services in apple orchards across Europe: Direct and indirect effects of organic production. J. Appl. Ecol. 56, 802–811 (2019).
Samnegård, U., Hambäck, P. A. & Smith, H. G. Pollination treatment affects fruit set and modifies marketable and storable fruit quality of commercial apples. R. Soc. Open Sci. 6, 190326 (2019).
Sampson, B. J. & Spiers, J. M. Evaluating bumblebees as pollinators of ‘Misty’ southern highbush blueberry growing inside plastic tunnels. Acta Hortic. 53–61 (2002)
Sampson, B., Noffsinger, S., Gupton, C. & Magee, J. Pollination biology of the muscadine grape. HortScience 36, 120–124 (2001).
Sánchez, M., Velásquez, Y., González, M. & Cuevas, J. Hoverfly pollination enhances yield and fruit quality in mango under protected cultivation. Sci. Hortic. 304, 111320 (2022).
Sanz, J. M. G., Serrano, A. R. & Granero, A. M. Pollination of zucchini culture by bumblebees: Advance of results of quality production. in Progress in Cucurbit Genetics and Breeding Research (eds. Lebeda, A. & Paris, H. S.) 558 (Palacky University in Olomouc, 2004).
Sarwar, G., Aslam, M., Munawar, M., Raja, S. & Mahmood, R. Effect of honeybee (Apis mellifera L.) pollination on fruit setting and yield of cucumber (Cucumis sativus L.). Pakistan Entomol. 30, 185–191 (2008).
Sarwar, G., Raja, S., Mahmood, R., Stephen, E. & Munawar, M. S. Fruit setting and yield of loquats (Eriobotrya japonica) as affected by pollinators. Pakistan Entomol. 34, 43–46 (2012).
Sawe, T., Eldegard, K., Totland, Ø., Macrice, S. & Nielsen, A. Enhancing pollination is more effective than increased conventional agriculture inputs for improving watermelon yields. Ecol. Evol. 10, 5343–5353 (2020).
Sawe, T., Nielsen, A., Totland, Ø., Macrice, S. & Eldegard, K. Inadequate pollination services limit watermelon yields in northern Tanzania. Basic Appl. Ecol. 44, 35–45 (2020).
Schurr, L. et al. To what extent is fennel crop dependent on insect pollination? Agric. Ecosyst. Environ. 338, 108047 (2022).
Shaheen, F. A., Khan, K. A., Husain, M., Mahmood, R. & Rafique, M. K. Role of honey bees (Apis mellifera L.) foraging activities in increased fruit setting and production of apples (Malus domestica). Pakistan J. Agric. Res. 30, 29–34 (2017).
Shipp, J. L., Whitfield, G. H. & Papadopoulos, A. P. Effectiveness of the bumble bee, Bombus impatiens Cr. (Hymenoptera: Apidae), as a pollinator of greenhouse sweet pepper. Sci. Hortic. 57, 29–39 (1994).
Silva-Neto, C. M. et al. Native bees pollinate tomato flowers and increase fruit production. J. Pollinat. Ecol. 11, 41–45 (2013).
Silva-Neto, C. M. et al. The stingless bee mandaçaia (Melipona quadrifasciata Lepeletier) increases the quality of greenhouse tomatoes. J. Apic. Res. 58, 9–15 (2019).
Silveira, M. V. et al. Is manual pollination of yellow passion fruit completely dispensable? Sci. Hortic. 146, 99–103 (2012).
Singh, R. P. & Singh, P. N. S. Impact of bee pollination on seed yield, carbohydrate composition and lipid composition of mustard seed. J. Apic. Res. 31, 128–133 (1992).
Smessaert, J., Torfs, J., Honnay, O. & Keulemans, W. Pollination mix: Honeybees and bumblebees as possible pollinators for Pyrus communis ‘Conference’. Acta Hortic. 1303, 405–414 (2021).
Soli, E. W., Gladys, K. O. & Esther, N. K. Insect pollinator diversity and their influence on yield and quality of Capsicum annuum Linné (Solanaceae), Machakos, Kenya. Open J. Anim. Sci. 10, 545–559 (2020).
Stoner, K. A. Pollination is sufficient, even with low bee diversity, in pumpkin and winter squash fields. Agronomy 10, 1141 (2020).
Sumangala, S. & Giriraj, G. Seed yield, test weight and oil content in sunflower genotypes as influenced by various pollination methods and seasons. Helia 26, 143–148 (2003).
Susan, D., Murungi, L. K. & Kioko, E. Diversity and abundance of insect pollinators and their effect on yield and quality of cowpea and cucumber in Makueni, Kenya. African J. Hortic. Sci. 16, 43–54 (2019).
Sutter, L. & Albrecht, M. Synergistic interactions of ecosystem services: florivorous pest control boosts crop yield increase through insect pollination. Proc. R. Soc. B Biol. Sci. 283, 1824 (2016).
Testolin, R., Vizzotto, G. & Costa, G. Kiwifruit pollination by wind and insects in Italy. New Zeal. J. Crop Hortic. Sci. 19, 381–384 (1991).
Torres-Ruiz, A. & Jones, R. W. Comparison of the efficiency of the bumble bees Bombus impatiens and Bombus ephippiatus (Hymenoptera: Apidae) as pollinators of tomato in greenhouses. J. Econ. Entomol. 105, 1871–1877 (2012).
Trillo, A., Herrera, J. M. & Vilà, M. Managed bumble bees increase flower visitation but not fruit weight in polytunnel strawberry crops. Basic Appl. Ecol. 30, 32–40 (2018).
Trueman, S. J. et al. Pollen limitation and xenia effects in a cultivated mass-flowering tree, Macadamia integrifolia (Proteaceae). Ann. Bot. 129, 135–146 (2022).
Van Oystaeyen, A. et al. Dual purpose: Predatory hoverflies pollinate strawberry crops and protect them against the strawberry aphid, Chaetospihon fragaefolii. Pest Manag. Sci. 78, 3051–3060 (2022).
Vergara, C. H. & Fonseca-Buendía, P. Pollination of greenhouse tomatoes by the Mexican bumblebee Bombus ephippiatus (Hymenoptera: Apidae). J. Pollinat. Ecol. 7, 27–30 (2012).
Vinícius-Silva, R., de Freitas Parma, D., Barreto Tostes, R., Modesto Arruda, V. & do Valle Werneck, M. Importance of bees in pollination of Solanum lycopersicum L. (Solanaceae) in open-field of the Southeast of Minas Gerais State, Brazil. Hoehnea 44, 349–360 (2017).
Weiss, J., Nerd, A. & Mizrahi, Y. Flowering behavior and pollination requirements in climbing cacti with fruit crop potential. HortScience 29, 1487–1492 (1994).
Wietzke, A. et al. Insect pollination as a key factor for strawberry physiology and marketable fruit quality. Agric. Ecosyst. Environ. 258, 197–204 (2018).
Williams, I. H., Martin, A. P. & White, R. P. The effect of insect pollination on plant development and seed production in winter oil-seed rape (Brassica napus L.). J. Agric. Sci. 109, 135–139 (1987).
Wu, P. et al. Bee abundance and soil nitrogen availability interactively modulate apple quality and quantity in intensive agricultural landscapes of China. Agric. Ecosyst. Environ. 305, 107168 (2021).
Yankit, P., Rana, K., Kumar Sharma, H., Thakur, M. & Thakur, R. K. Effect of bumble bee pollination on quality and yield of tomato (Solanum lycopersicum Mill.) grown under protected conditions. Int. J. Curr. Microbiol. Appl. Sci. 7, 257–263 (2018).
Zameer, S. et al. Foraging behavior and visit optimization of bumblebees for the pollination of greenhouse tomatoes. J. King Saud Univ. - Sci. 34, 101744 (2022).
Zebrowska, J. Influence of pollination modes on yield components in strawberry (Fragaria x ananassa Duch.). Plant Breed. 117, 255–260 (1998).
Zhang, H. et al. Bumblebee pollination enhances yield and flavor of tomato in Gobi desert greenhouses. Agriculture 12, 795 (2022).
Zhang, K., He, C., Wang, S. & Hou, X. Influence of pollination methods on fruit development, fruit yield and oil quality in oil tree peony. Sci. Hortic. 295, 110877 (2022).
Zidni, I., Mubin, N. & Nurmansyah, A. Quantity and quality of cucumber fruit resulted from various methods of pollination. Indones. J. Agric. Sci. 23, 78–83 (2021).
